# Supplementary material for: Comprehensive Evaluation of Quality and Antioxidant Capacity of Highbush Blueberries (Vaccinium corymbosum)
Source: Foods. 2025 Sep 19;14(18):3251. doi: 10.3390/foods14183251 (PMC12469497; doi:10.3390/foods14183251)
Supplement: Supplementary file 1 [file foods-14-03251-s001.zip]

Archive with 1 entries (1 files):
- foods-3846679-supplementary.pdf
